# Supplementary material for: Papaverinol-N-Oxide: A Microbial Biotransformation Product of Papaverine with Potential Antidiabetic and Antiobesity Activity Unveiled with In Silico Screening
Source: Molecules. 2023 Feb 7;28(4):1583. doi: 10.3390/molecules28041583 (PMC9963078; doi:10.3390/molecules28041583)
Supplement: Supplementary file 1 [file molecules-28-01583-s001.zip]

Archive with 2 entries (2 files):
- M7-lipase-100ns.mp4
- Supporting information new.pdf
